# Supplementary material for: Effect of a Novel Food Rich in Miraculin on the Oral Microbiome of Malnourished Oncologic Patients with Dysgeusia
Source: Cancers (Basel). 2024 Oct 8;16(19):3414. doi: 10.3390/cancers16193414 (PMC11475728; doi:10.3390/cancers16193414)
Supplement: Supplementary file 1 [file cancers-16-03414-s001.zip]

Archive with 1 entries (1 files):
- cancers-3208070-supplementary.pdf
